# Supplementary material for: Long‐term acclimation to reciprocal light conditions suggests depth‐related selection in the marine foundation species Posidonia oceanica
Source: Ecol Evol. 2017 Jan 24;7(4):1148–64. doi: 10.1002/ece3.2731 (PMC5306012; doi:10.1002/ece3.2731)
Supplement: Supplementary file 14 [file ECE3-7-1148-s014.txt]

SSR MATRIX MESOCOSM
Sampling point	Station code	Individula code	Po-15		Po-5-10		Po-4-3		Po5-39		Po-5-40-M		Poc-42		Poc-45		Po-5		Poc-5		Poc-35		Po-5/49		TRN		Poc-26		Poc-229		Poc-125		Poc-50		Poc-54		Poc-�G11		Pco-�G07		Poc-�B02		Poc-214		Poc-333		Poc-300d		Poc-153
Sampling	Dc	A1.1	152	152	157	157	166	168	175	175	193	199	210	216	117	140	178	184	169	169	190	196	234	234	301	301	316	316	162	168	173	173	178	180	186	186	230	230	296	296	387	387	406	406	410	410	150	154	168
Centrer Deep	Dc	A1.2	152	158	157	157	166	168	175	175	199	199	210	216	117	140	178	184	169	169	190	196	234	234	301	301	316	316	162	168	173	173	178	180	186	186	230	230	296	296	387	387	406	406	410	410	150	154	168
Centrer Deep	Dc	A1.3	152	152	157	157	166	168	175	175	199	199	210	216	117	140	178	184	169	169	190	196	234	234	301	301	316	316	162	168	173	173	178	180	186	186	230	230	296	296	387	387	406	406	410	413	150	150	168
Centrer Deep	Dc	A1.4	152	152	157	157	166	168	175	175	199	199	210	216	117	140	178	184	169	169	190	196	234	234	301	301	316	316	162	168	173	173	178	180	186	186	230	230	290	296	387	387	406	406	410	410	150	154	168
Centrer Deep	Dc	B1.1	152	158	157	157	166	168	175	175	197	199	210	216	117	140	178	178	169	169	190	196	234	234	301	301	316	316	162	168	173	173	178	180	186	186	230	230	290	296	387	387	406	406	410	413	150	154	168
Centrer Deep	Dc	B1.2	152	158	157	157	166	168	175	175	199	199	210	216	117	140	178	184	169	169	190	196	234	234	301	301	316	316	162	168	173	173	178	180	186	186	230	230	290	296	385	387	406	406	410	413	150	154	168
Centrer Deep	Dc	B1.3	152	158	157	157	166	168	175	175	199	199	210	216	117	140	178	184	169	169	190	196	234	234	301	301	316	316	162	168	173	173	178	180	186	186	230	230	290	296	387	387	406	406	410	413	150	154	168
Centrer Deep	Dc	B1.4	146	146	157	157	166	168	175	175	199	199	210	210	117	140	178	178	169	169	190	196	234	234	301	301	316	316	162	168	173	173	178	180	186	186	230	230	290	296	385	385	406	406	410	413	150	154	168
Centrer Deep	Dn	B2.2	146	156	157	157	166	168	175	175	199	199	210	210	117	140	178	178	169	169	190	196	234	234	301	301	316	316	162	168	173	173	178	180	186	186	230	230	296	296	385	385	406	406	410	413	150	154	168
North Deep	Dn	A2.2	146	156	157	157	166	168	175	175	199	199	210	210	117	140	178	178	169	169	190	196	0	0	301	301	316	316	162	168	173	173	178	180	186	186	230	230	290	296	385	385	406	406	410	413	150	154	168
North Deep	Dn	A2.4	146	156	157	157	166	168	175	175	199	199	210	210	117	140	178	178	167	167	190	196	232	232	301	301	316	316	162	168	173	173	178	180	186	186	230	230	290	296	385	385	406	406	410	413	150	150	168
North Deep	Dn	A2.3	146	156	157	157	166	168	175	175	199	199	210	210	117	142	178	178	169	169	196	198	232	232	301	301	316	316	162	168	173	173	178	180	186	186	230	230	290	296	385	385	406	406	410	413	150	154	168
North Deep	Dn	B2.1	146	146	157	157	166	168	175	175	199	199	210	210	117	140	178	178	169	169	190	196	234	234	301	301	316	316	162	168	173	173	178	180	186	186	230	230	296	296	385	385	406	406	410	413	150	150	168
North Deep	Dn	A2.1	146	156	157	157	166	168	175	175	199	199	210	210	117	140	178	178	169	169	190	196	234	234	301	301	316	316	162	168	173	173	178	180	186	186	230	230	296	296	385	385	406	406	410	410	150	154	168
North Deep	Dn	B2.3	146	156	157	157	166	168	175	175	199	199	210	210	117	140	178	178	169	169	190	196	234	234	301	301	316	316	162	168	173	173	178	180	186	186	230	230	296	296	385	385	406	406	410	410	150	154	168
North Deep	Dn	B2.4	146	152	161	161	164	164	175	177	199	199	216	216	117	140	160	178	169	169	196	198	222	232	301	301	316	316	162	168	173	173	178	180	186	186	222	230	296	296	387	387	406	406	398	413	150	154	168
North Deep	Ds	A3.1	152	156	157	157	166	168	175	175	199	203	210	216	117	140	178	184	169	169	190	196	234	234	301	301	316	316	162	168	173	173	178	180	186	186	230	230	296	296	387	387	406	406	410	410	150	154	168
South Deep	Ds	A3.2	146	152	157	161	166	168	175	175	199	199	210	216	117	140	178	178	169	169	190	196	234	234	301	301	316	316	162	168	173	173	178	180	186	186	230	230	296	296	387	387	406	406	410	413	150	154	168
South Deep	Ds	A3.3	152	158	157	157	166	168	175	175	197	197	210	216	117	140	178	184	169	169	190	196	234	234	301	301	316	316	162	168	173	173	178	180	186	186	230	230	296	296	387	387	406	406	410	413	150	154	168
South Deep	Ds	A3.4	146	152	157	161	166	168	175	175	197	199	210	210	117	140	178	178	169	169	190	196	234	234	301	301	316	316	162	162	173	173	178	180	186	186	222	230	290	296	387	387	406	406	398	410	150	154	168
South Deep	Ds	B3.1	146	152	153	161	164	168	175	175	199	215	210	216	117	140	178	178	169	169	196	196	234	234	301	301	316	316	162	168	173	173	178	180	186	186	230	230	296	296	387	387	406	406	410	410	150	154	168
South Deep	Ds	B3.2	146	152	159	161	164	168	175	175	193	199	210	216	117	140	178	184	167	167	190	196	234	234	301	301	316	316	162	162	173	173	178	180	186	186	230	230	290	296	385	385	406	406	398	410	150	154	168
South Deep	Ds	B3.3	146	152	161	161	164	168	175	175	199	199	210	216	117	140	178	184	167	167	190	196	234	234	301	301	316	316	162	162	173	173	178	180	186	186	230	230	290	296	385	385	406	406	398	410	150	154	168
South Deep	Ds	B3.4	146	152	157	161	166	168	175	177	199	199	210	210	117	140	178	178	169	169	190	196	232	232	301	301	316	316	162	162	173	173	178	180	186	186	222	230	296	296	387	387	406	406	398	410	150	154	168
South Deep	Sc	C1.1	140	148	157	163	164	166	177	177	199	199	210	216	117	140	184	184	161	169	196	196	230	234	301	301	316	316	150	162	173	173	178	180	186	186	230	230	296	296	387	387	406	406	398	413	150	150	168
Center Shallow	Sc	C1.2	140	140	157	163	164	168	175	177	199	199	210	216	117	140	160	184	169	169	196	199	234	234	301	301	316	316	162	162	173	173	178	180	186	186	228	230	296	296	387	387	406	406	410	413	150	150	168
Center Shallow	Sc	C1.3	140	140	157	163	164	168	175	177	199	199	0	0	117	140	160	168	169	169	190	196	222	238	301	301	316	316	162	162	173	173	178	180	186	186	228	230	296	296	385	387	406	406	410	410	150	150	168
Center Shallow	Sc	C1.4	140	148	159	165	164	166	175	177	199	199	212	216	117	140	178	184	169	169	190	196	228	232	301	301	316	316	162	162	173	173	178	180	186	186	230	230	296	296	387	387	406	406	410	413	150	154	168
Center Shallow	Sc	D1.2	140	148	157	163	166	166	175	177	199	199	210	210	117	140	178	184	169	169	196	196	0	0	301	301	316	316	150	162	173	173	178	180	186	186	230	230	290	296	387	387	406	406	410	413	150	150	168
Center Shallow	Sc	D1.1	140	140	157	163	164	166	175	177	199	199	210	216	117	140	160	184	169	169	190	199	230	232	301	301	316	316	162	162	173	173	178	180	186	186	228	230	290	296	387	387	406	406	410	413	150	154	168
Center Shallow	Sc	D1.3	146	146	155	161	164	164	177	177	199	199	208	208	117	140	160	184	169	169	190	199	232	232	301	301	316	316	162	162	173	173	178	180	186	186	228	230	290	296	387	387	406	406	410	410	150	154	168
Center Shallow	Sc	D1.4	146	150	157	163	166	166	175	177	199	199	210	216	117	140	160	184	169	169	196	196	228	232	301	301	316	316	150	162	173	173	178	180	186	186	230	232	290	296	387	387	406	406	413	413	150	150	168
Center Shallow	Sn	C2.2	140	148	159	163	166	168	175	177	199	199	210	216	117	140	160	178	169	169	190	196	222	234	301	301	316	316	162	168	173	173	178	180	186	186	228	232	290	296	387	387	406	406	410	413	150	150	168
North Shallow	Sn	C2.3	146	146	157	163	164	166	175	175	196	199	210	216	117	140	160	184	169	169	196	196	222	234	301	301	316	316	162	162	173	173	178	180	186	186	222	228	290	296	385	387	406	406	413	413	150	154	168
North Shallow	Sn	D2.4	146	146	161	163	164	164	175	177	199	199	216	216	117	140	160	178	169	169	196	199	222	234	301	301	316	316	150	162	173	173	178	180	183	186	224	228	296	296	387	387	406	406	413	413	150	150	168
North Shallow	Sn	C2.1	146	156	157	161	164	166	175	177	199	199	212	216	117	140	0	0	169	169	196	199	220	232	301	301	316	316	162	162	173	173	178	180	186	186	228	228	290	296	385	385	406	406	413	413	150	154	168
North Shallow	Sn	D2.1	146	146	163	163	164	166	177	177	199	199	210	210	117	140	160	160	169	169	196	199	220	232	301	301	316	316	162	162	173	173	178	180	183	186	230	230	296	296	387	387	406	406	413	413	154	156	168
North Shallow	Sn	D2.2	146	146	157	163	166	168	175	177	199	203	210	216	117	140	160	178	169	169	190	196	222	234	301	301	316	316	162	168	173	173	178	180	186	186	228	232	296	296	387	387	406	406	410	413	150	150	168
North Shallow	Sn	D2.3	146	146	157	163	164	164	175	175	199	199	210	216	117	140	178	184	167	167	190	199	218	234	301	301	316	316	150	162	173	173	178	180	186	186	228	228	290	296	387	387	406	406	398	413	150	154	168
North Shallow	Sn	C2.4	146	146	157	163	164	166	175	175	193	199	210	216	117	140	160	184	169	169	196	196	222	234	301	301	316	316	162	162	173	173	178	180	186	186	222	228	290	296	387	387	406	406	413	413	150	150	168
North Shallow	Ss	C3.1	146	146	157	163	166	166	177	177	196	199	208	214	117	140	160	184	169	169	196	199	232	232	301	301	316	316	162	162	173	173	178	180	186	186	230	240	296	296	387	387	406	406	413	416	150	156	168
South Shallow	Ss	C3.2	140	146	161	163	166	166	175	177	0	0	210	216	117	140	160	168	167	167	190	196	236	236	301	301	316	316	162	162	173	173	178	180	186	186	236	240	296	296	387	387	406	406	410	413	150	154	168
South Shallow	Ss	C3.3	140	146	161	161	164	166	175	175	199	203	216	216	117	140	160	186	167	167	190	196	230	236	301	301	316	316	162	168	173	173	178	180	186	186	234	240	290	296	385	387	406	406	410	413	150	150	168
South Shallow	Ss	C3.4	140	146	157	163	166	166	175	177	199	203	216	216	117	140	160	184	169	169	196	199	250	265	301	301	316	316	162	168	173	173	178	180	186	186	234	240	290	296	387	387	406	406	410	413	150	154	168
South Shallow	Ss	D3.1	140	146	157	161	164	164	175	175	199	199	216	216	117	140	160	184	169	169	196	196	234	234	301	301	316	316	162	168	173	173	178	180	186	186	230	234	290	296	385	387	406	406	413	413	150	150	168
South Shallow	Ss	D3.2	140	146	157	163	164	166	175	177	199	203	210	216	117	140	184	184	169	169	196	196	232	232	301	301	316	316	162	168	173	173	178	180	186	186	232	234	290	296	387	387	406	406	413	413	150	150	168
South Shallow	Ss	D3.3	140	146	161	163	164	166	175	175	199	199	210	216	117	140	160	178	167	167	190	196	236	236	301	301	316	316	162	162	173	173	178	180	186	186	232	240	290	296	387	387	406	406	410	413	150	154	168
South Shallow	Ss	D3.4	140	146	157	161	164	166	175	175	199	199	216	216	117	140	160	184	169	169	196	196	234	234	301	301	316	316	162	168	173	173	178	180	186	186	230	234	290	296	385	387	406	406	413	413	150	150	168
[truncated: 11 more columns]
